# Supplementary material for: Conjoining Trees for the Provision of Living Architecture in Future Cities: A Long-Term Inosculation Study
Source: Plants (Basel). 2023 Mar 20;12(6):1385. doi: 10.3390/plants12061385 (PMC10058916; doi:10.3390/plants12061385)
Supplement: Supplementary file 1 [file plants-12-01385-s001.zip]

Archive with 16 entries (16 files):
- S01.pdf
- S02.pdf
- S03 serial sections salix.mp4
- S04 serial sections platanus.mp4
- S05 salix inosculation 3d.mp4
- S06 salix branch junction 3d.mp4.mp4
- S07 platanus inosculation 3d.mp4
- S08 platanus branch junction 3d.mp4
- S09a Salix_inosculation_apicalBasal.mp4
- S09b Salix_inosculation_verticalSection.mp4
- S09c Salix_branch junction_apicalBasal.mp4
- S09d Salix_branch junction_verticalSection.mp4
- S10a Platanus_inosculation_apicalBasal.mp4
- S10b Platanus_inosculation_verticalSection.mp4
- S10c Platanus_branch junction_apicalBasal.mp4
- S10d Platanus_branch unction_verticalSection.mp4
